# Supplementary material for: Use of Human Intestinal Enteroids for Recovery of Infectious Human Norovirus from Berries and Lettuce
Source: Foods. 2023 Nov 28;12(23):4286. doi: 10.3390/foods12234286 (PMC10706681; doi:10.3390/foods12234286)
Supplement: Supplementary file 1 [file foods-12-04286-s001.zip]

Archive with 1 entries (1 files):
- foods-2665551-supplementary.pdf
